# Supplementary material for: India's death toll in 2021 during the COVID-19 pandemic: insights from delayed official civil registration data
Source: J Glob Health. 2025 Nov 14;15:03045. doi: 10.7189/jogh.15.03045 (PMC12615008; doi:10.7189/jogh.15.03045)
Supplement: Online Supplementary Document [file jogh-15-03045-s001.zip]

Archive with 1 entries (1 files):
- jogh-15-03045-s001.xlsx
