# Supplementary material for: India's death toll in 2021 during the COVID-19 pandemic: insights from delayed official civil registration data
Source: J Glob Health. 2025 Nov 14;15:03045. doi: 10.7189/jogh.15.03045 (PMC12615008; doi:10.7189/jogh.15.03045)
Supplement: Online Supplementary Document [file jogh-15-03045-s001.zip › jogh-15-03045-s001.xlsx]

## Sheet: table_of_contents
Supplementary materials to…
India's True Death Toll in 2021 during the COVID-19 Pandemic: Insights from Delayed Official Civil Registration Data
Authors: Maxwell Salvatore, Brian Wahl, Bhramar Mukherjee
Table of Contents
Table	Title
Table S1	Deaths, population projections, crude death rates, expected deaths, and excess deaths in India nationwide and by sex, rurality, and age. (in millions unless otherwise specified)
Table S2	Age-stratified deaths, population projections, crude death rates, expected deaths, excess deaths, and excess death ratios in India (in millions unless otherwise specified)
Table S3	Studies estimating excess deaths in India because of the COVID-19 pandemic relying on data from survey, government, and journalist sources

## Sheet: table_s1
Table S1. Deaths, population projections, crude death rates, expected deaths, and excess deaths in India nationwide and by sex, rurality, and age. (in millions unless otherwise specified)
	A: Reported deaths								B: Population projections								C: Crude death rate (per 1,000)								D: Expected deaths in 2021								E: Excess deaths in 2021								F: Excess deaths per 1,000								G: EDR in 2021
																	A / (B / 1,000)								C * B2021								A2021 - Dyear								Eyear / B2021								E year/ reported COVID deaths
	2014	2015	2016	2017	2018	2019	2021		2014	2015	2016	2017	2018	2019	2021		2014	2015	2016	2017	2018	2019	2021		2014	2015	2016	2017	2018	2019	Average of 2014-2019 rates		2014	2015	2016	2017	2018	2019	Average of 2014-2019 rates		2014	2015	2016	2017	2018	2019	Average of 2014-2019 rates		2014
Nationwide	6.13818	6.26769	6.34926	6.46378	6.95061	7.64108	10.2245		1263.78	1279.65	1294.98	1309.2	1323.42	1337.64	1365.48		4.85702	4.89796	4.90299	4.93721	5.25201	5.71236	7.48784		6.63218	6.68808	6.69495	6.74167	7.17152	7.80012	6.95475		3.59233	3.53642	3.52956	3.48284	3.05298	2.42439	3.26975		2.63082	2.58987	2.58484	2.55063	2.23583	1.77548	2.39458		10.7232
Sex
Males	3.61495	3.43687	3.51558	3.8207	4.14049	4.55044	6.21731		649.988	658.003	665.72	672.843	679.966	687.008	701.002		5.56157	5.22318	5.28087	5.67845	6.08926	6.71562	8.8951		3.89867	3.66146	3.7019	3.9806	4.26859	4.70766	4.03648		2.31864	2.55585	2.51541	2.23671	1.94872	1.50965	2.18083		3.30761	3.646	3.5883	3.19073	2.77991	2.15356	3.11102		9.96669
Females	2.51731	2.41035	2.40757	2.63972	2.80757	3.09027	4.00694		613.788	621.648	629.255	936.354	643.453	650.552	664.48		4.10127	3.87735	3.82607	2.81915	4.36329	4.76757	6.04928		2.72521	2.57642	2.54235	1.87327	2.89932	3.16796	2.63075		1.28173	1.43052	1.4646	2.13367	1.10763	0.838988	1.37619		1.92893	2.15284	2.20412	3.21104	1.66691	1.26262	2.07108		30.0919
Rurality
Urban	2.6959	2.59138	2.62831	2.84251	2.9494	3.15753	4.38133		407.927	417.377	426.739	435.832	445.015	454.286	472.889		6.60879	6.20872	6.15905	6.52203	6.62763	6.99845	9.32342		3.12522	2.93604	2.91254	3.0842	3.13413	3.30949	3.0836		1.25611	1.44529	1.46878	1.29713	1.24719	1.07184	1.29772		2.65624	3.0563	3.10598	2.74299	2.63739	2.26657	2.74425		-
Rural	3.44228	3.26399	3.30312	3.62127	4.00121	4.48354	5.84318		855.848	862.274	868.237	873.365	878.404	883.354	892.593		4.02207	3.78532	3.8044	4.14634	4.55509	5.16834	6.55494		3.59007	3.37875	3.39578	3.701	4.06584	4.61322	3.79078		2.25311	2.46443	2.4474	2.14218	1.77734	1.22996	2.0524		2.52423	2.76097	2.7419	2.39996	1.99121	1.37796	2.29937		-
Notes:
A: Nationwide, sex, and rurality reported death data come from the 2014 through 2019 and 2021 Civil Registration System reports. Note: Death counts by sex and rurality may not add up to national estimate, a limitation noted in the reports.
B: Nationwide, sex, and rurality population projections come from the National Population Commission 2019 report.
C: The crude death rate is estimated be dividing the reported deaths by the population projection in that year.
D: Expected deaths are estimated by applying the the corresponding year's crude death rate to the 2021 population projection.
E: Excess deaths are the difference between reported and expected deaths. Per 1,000 figure is the estimated excess deaths divided by the 2021 population projection times 1,000.
[truncated: 8 more columns]

## Sheet: table_s2
Table S2. Age-stratified deaths, population projections, crude death rates, expected deaths, excess deaths, and excess death ratios in India (in millions unless otherwise specified)
AGE LESS THAN 65
Ref.	Metric	Calculation	2014	2015	2016	2017	2018	2019	2021
A.	Total excess deaths nationwide	As shown in Table S1 Ref. E.	3.59233	3.53642	3.52956	3.48284	3.05298	2.42439	3.26975
B	Population	From World Bank projections	1242.63	1255.39	1268.12	1280.46	1291.91	1302.58	1321.63
Ref.	Metric	Calculation	2014	2015	2016	2017	2018	2019	Average of 2014-2019 rates
C	Proportion of total deaths in age group	UN World Population Prospects 2024, via Our World in Data	0.550396	0.540824	0.530676	0.519099	0.507923	0.495665	0.524097
D	Estimated excess deaths		1.9772	1.91258	1.87305	1.80794	1.55068	1.20168	1.71367
E	Excess death rate in 2021, per 1,000	(A * C) * 1000 / B	1.59114	1.52349	1.47703	1.41194	1.2003	0.922538	1.29663
AGE 65 AND OLDER
Ref.	Metric	Calculation	2014	2015	2016	2017	2018	2019	2021
A.	Total excess deaths nationwide	As shown in Table S1 Ref. E.	3.59233	3.53642	3.52956	3.48284	3.05298	2.42439	3.26975
B	Population	From World Bank projections	69.6446	72.6325	75.8217	79.196	82.7443	86.4459	92.5708
Ref.	Metric	Calculation	2014	2015	2016	2017	2018	2019	Average of 2014-2019 rates
C	Proportion of total deaths in age group	UN World Population Prospects 2024, via Our World in Data	0.449604	0.459176	0.469324	0.480901	0.492077	0.504335	0.475903
D	Estimated excess deaths		1.61513	1.62384	1.65651	1.6749	1.5023	1.2227	1.55609
E	Excess deaths in 2021, per 1,000	(A * C) * 1000 / B	23.191	22.357	21.8474	21.1488	18.156	14.1441	16.8097

## Sheet: table_s3
Table S3. Studies estimating excess deaths in India because of the COVID-19 pandemic relying on data from survey, government, and journalist sources.
Source	Data	Value	Comments	doi
Jha et al. 2022	CVoter survey	3.1-3.4M	Estimated COVID deaths as of September 1, 2021; corresponding to a COVID death rate of 2.3-2.8 per 1,000	10.1126/science.abm5154
Banaji & Gupta 2022	Subnational Civil Registration System data	2.8-5.2M	Estimated excess deaths in the period April 2020 - June 2021	10.1101/2021.04.08.21255101
		8-10x	Excess-to-COVID death ratio
Malani & Ramachandran 2022	Consumer Pyramids Household Survey	4.2M	Estimated excess deaths during pandemic through February 2022	10.1016/j.jdeveco.2022.102988
		8x	Excess-to-COVID death ratio
Hariharan & Surendran 2023	Civil Registration and Sample Registration System data	1.1M-3.5M	Estimated excess deaths during pandemic	10.1177/26339447231158202
		2.5-6.8x	Estimated-to-reported COVID death ratio
Leffler et al. 2022	Multiple regional government and journalist sources	2.0-3.6M	Estimated deaths from pandemic in India through August 31, 2021	10.4269/ajtmh.21-0864
